# Supplementary material for: MAPK14 over-expression is a transcriptomic feature of polycythemia vera and correlates with adverse clinical outcomes
Source: J Transl Med. 2021 May 31;19:233. doi: 10.1186/s12967-021-02913-3 (PMC8166116; doi:10.1186/s12967-021-02913-3)
Supplement: Supplementary file 8 — Additional file 8: Table S1. The list of hub genes in the ‘tan’ module. [file 12967_2021_2913_MOESM8_ESM.xlsx]

## Sheet: Sheet1
Gene symbol	p.weighted	q.weighted	MM	GS
MAPK14	0	0	0.939557	0.558148
ZNF438	0	0	0.9193	0.494778
GSEC	0	0	0.913326	0.587618
PFKFB3	0	0	0.908311	0.528235
ETS2	0	0	0.908225	0.581857
GYG1	0	0	0.893963	0.520259
TLR5	0	0	0.889846	0.632154
SLC22A4	0	0	0.88198	0.522696
CYSTM1	0	0	0.880159	0.518929
SLC2A3	0	0	0.87817	0.546627
DYSF	0	0	0.877373	0.461985
ADGRG3	0	0	0.877067	0.478382
DHRS13	0	0	0.875719	0.445809
USB1	0	0	0.869288	0.541752
MCEMP1	0	0	0.868088	0.539979
PGS1	0	0	0.863051	0.508515
CR1	0	0	0.860896	0.556819
MAP3K20	0	0	0.85386	0.467302
ADM	0	0	0.848933	0.559034
F5	0	0	0.848483	0.526906
SLC26A8	0	0	0.846628	0.589169
SRPK1	0	0	0.845822	0.492562
CA4	0	0	0.843188	0.405483
LIMK2	0	0	0.839344	0.504749
ANXA3	0	0	0.83664	0.384433
YIPF1	0	0	0.834623	0.458661
ALOX5	0	0	0.833907	0.539536
IL1B	0	0	0.831833	0.462428
NLRC4	0	0	0.831811	0.363162
RGL4	0	0	0.824995	0.459326
IL4R	0	0	0.8224	0.53023
FCAR	0	0	0.82089	0.334357
JPT1	0	0	0.819284	0.49367
CARD6	0	0	0.817726	0.550393
VPS8	0	0	0.816662	0.567898
HK3	0	0	0.815991	0.467967
VAPA	0	0	0.807797	0.467967
LRPAP1	0	0	0.802046	0.413238
RAB31	0	0	0.799937	0.328596
SOCS3	0	0	0.799005	0.506521
ST3GAL2	0	0	0.798634	0.514498
IFNAR1	0	0	0.797814	0.494334
GPR84	0	0	0.793297	0.356958
MKNK1	0	0	0.790517	0.426754
VPS9D1	0	0	0.790042	0.427419
RARA-AS1	0	0	0.789824	0.53444
DDAH2	0	0	0.787225	0.382439
GLUL	0	0	0.787002	0.450242
CPEB4	0	0	0.779126	0.245506
CASP5	0	0	0.778435	0.430964
IL1R1	0	0	0.776999	0.409693
CST7	0	0	0.776957	0.354964
ATP9A	0	0	0.776583	0.422101
TP53I11	0	0	0.775615	0.500982
GRAMD1A	0	0	0.773767	0.545518
INSC	0	0	0.773596	0.394847
PYGL	0	0	0.770667	0.360946
SLC49A4	0	0	0.769224	0.519594
MCTP2	0	0	0.769101	0.416783
BMX	0	0	0.76857	0.34322
SERPINB1	0	0	0.766861	0.391081
MTX1	0	0	0.766005	0.394183
DRAM1	0	0	0.765776	0.406591
CD177	0	0	0.765553	0.594486
VNN1	0	0	0.759905	0.464865
UPP1	0	0	0.752729	0.311535
FCER1G	0	0	0.750758	0.502756
ASAP1	0	0	0.75033	0.48104
PIM3	0	0	0.746003	0.4416
NARF	0	0	0.744942	0.249937
SIPA1L2	0	0	0.738203	0.505856
FCGR1B	0	0	0.734444	0.367372
ABHD16A	0	0	0.727696	0.447804
NAIP	0	0	0.726715	0.422544
FCGR1A	0	0	0.723318	0.324608
MBOAT2	9.1e-15	2.4e-13	0.720969	0.229109
MSL3	0	0	0.712598	0.536877
HP	7.58e-13	1.5e-11	0.71058	0.307325
MGAM	0	0	0.702986	0.409914
CCDC71L	0	0	0.69285	0.381996
TMEM121B	0	0	0.687415	0.424095
MMP9	2.15e-10	2.92e-09	0.653255	0.290928
ZNF281	6.66e-16	2.06e-14	0.642986	0.373133
GNAQ	3.55e-15	9.88e-14	0.632593	0.313529
APMAP	1.94e-09	2.21e-08	0.629901	0.23066
